# Supplementary material for: Three-Dimensional Co-Culture System of Human Osteoblasts and Osteoclast Precursors from Osteoporotic Patients as an Innovative Model to Study the Role of Nutrients: Focus on Vitamin K2
Source: Nutrients. 2021 Aug 17;13(8):2823. doi: 10.3390/nu13082823 (PMC8399348; doi:10.3390/nu13082823)
Supplement: Supplementary file 1 [file nutrients-13-02823-s001.zip]

Archive with 1 entries (1 files):
- nutrients-1313905-supplementary.pdf
